# Supplementary material for: Genomic surveillance of Neisseria gonorrhoeae to investigate the distribution and evolution of antimicrobial-resistance determinants and lineages
Source: Microb Genom. 2018 Jul 31;4(8):e000205. doi: 10.1099/mgen.0.000205 (PMC6159555; doi:10.1099/mgen.0.000205)
Supplement: Supplementary File 2 [file mgen-5-205-s002.xlsx]

## Sheet: Table S1
Table S1. List of isolates
strain	BioSampleAccession	year_month	region	MLST	abcZ	adk	aroE	fumC	gdh	pdhC	pgm	CFM_MIC	CIP_MIC	CRO_MIC	AZI_MIC	mosaic_penA	penA.FC428	penA.H041	penA.X	penA.XA430V	penA.XE101DA160VS173N	penA.XXXIV	penA.XXXIVP551S	penA.V	PorB.G120KDNR-	PorB.A121DNG	PorB.I 210MN-	GyrA.D95GANY	GyrA..S91F	ParC.D86N	ParC.S87IR	ParC.S88P	mtrR_Adel_promoter	23SrRNA_A2059G	23SrRNA_C2599T	blaTEM	tetM	#contigs	N50	raw coverage
FC425	SAMD00099402	2015_1	Osaka	1901	109	39	170	111	148	153	65	0.25	> 32	0.094	0.5	yes	no	no	no	no	no	no	yes	no	K	N	M	yes	yes	no	yes	no	yes	no	no	no	no	117	56228	169.82
FC426	SAMD00099403	2015_1	Osaka	7819	59	39	67	78	152	153	65	0.19	> 32	0.047	0.19	yes	no	no	yes	no	no	no	no	no	K	N	M	yes	yes	no	yes	no	yes	no	no	no	no	139	34761	131.48
FC427	SAMD00099404	2015_1	Osaka	1901	109	39	170	111	148	153	65	0.19	> 32	0.125	0.5	yes	no	no	no	no	no	no	yes	no	K	N	M	yes	yes	no	yes	no	yes	no	no	no	no	113	42645	213.61
FC428	SAMD00099405	2015_1	Osaka	1903	126	39	67	157	148	153	65	1	> 32	0.5	0.25	yes	yes	no	no	no	no	no	no	no	K	D	M	yes	yes	no	yes	no	yes	no	no	yes	no	106	45673	149.16
FC429	SAMD00099406	2015_1	Osaka	7819	59	39	67	78	152	153	65	0.5	> 32	0.125	0.38	yes	no	no	no	yes	no	no	no	no	K	N	M	yes	yes	no	yes	no	yes	no	no	no	no	105	60768	219.39
FC430	SAMD00099407	2015_1	Osaka	7359	109	39	170	156	188	71	65	< 0.016	0.004	0.008	0.75	no	no	no	no	no	no	no	no	no	G	A	I	no	no	no	no	no	no	no	no	no	no	98	58448	142.55
FC431	SAMD00099408	2015_1	Osaka	new (two locus variant of ST1901)	109	39	170	78	148	153	175	< 0.016	> 32	0.006	0.19	no	no	no	no	no	no	no	no	yes	G	A	I	yes	yes	no	yes	yes	yes	no	no	no	no	105	57912	251.6
FC432	SAMD00099409	2015_1	Osaka	7363	59	39	67	78	148	153	65	0.25	> 32	0.064	0.25	yes	no	no	yes	no	no	no	no	no	K	D	I	yes	yes	no	yes	yes	no	no	no	no	no	119	53964	194.86
FC433	SAMD00099410	2015_1	Osaka	7819	59	39	67	78	152	153	65	0.19	> 32	0.047	0.25	yes	no	no	yes	no	no	no	no	no	K	N	M	yes	yes	no	yes	no	yes	no	no	no	no	145	35670	200.05
FC434	SAMD00099411	2015_2	Osaka	7363	59	39	67	78	148	153	65	< 0.016	> 32	0.008	0.125	no	no	no	no	no	no	no	no	no	G	A	I	yes	yes	no	yes	yes	no	no	no	no	no	145	44500	227.34
FC435	SAMD00099412	2015_2	Osaka	7363	59	39	67	78	148	153	65	< 0.016	> 32	0.008	0.125	no	no	no	no	no	no	no	no	no	G	A	I	yes	yes	no	yes	yes	no	no	no	no	no	145	41402	99.36
FC436	SAMD00099413	2015_2	Osaka	7363	59	39	67	78	148	153	65	< 0.016	> 32	0.012	0.125	no	no	no	no	no	no	no	no	no	G	A	I	yes	yes	no	yes	yes	no	no	no	no	no	135	39716	83.76
FC437	SAMD00099414	2015_2	Osaka	1594	109	39	67	156	152	71	65	< 0.016	0.003	0.008	0.25	no	no	no	no	no	no	no	no	no	G	A	I	no	no	no	no	no	no	no	no	no	no	108	46078	69.11
FC438	SAMD00099415	2015_2	Osaka	1594	109	39	67	156	152	71	65	< 0.016	0.004	0.008	0.25	no	no	no	no	no	no	no	no	no	G	A	I	no	no	no	no	no	no	no	no	no	no	95	55525	75.28
FC439	SAMD00099416	2015_2	Osaka	1594	109	39	67	156	152	71	65	< 0.016	0.003	0.004	0.125	no	no	no	no	no	no	no	no	no	G	A	I	no	no	no	no	no	no	no	no	no	no	116	47115	66.37
FC440	SAMD00099417	2015_2	Osaka	7819	59	39	67	78	152	153	65	0.047	> 32	0.012	0.25	yes	no	no	yes	no	no	no	no	no	K	N	M	yes	yes	no	yes	no	no	no	no	no	no	128	35144	90.74
FC441	SAMD00099418	2015_2	Osaka	1901	109	39	170	111	148	153	65	0.125	> 32	0.064	0.25	yes	no	no	yes	no	no	no	no	no	K	D	M	yes	yes	no	yes	no	yes	no	no	no	no	131	41014	97.52
FC442	SAMD00099419	2015_2	Osaka	7358	109	39	67	78	149	153	133	0.125	8	0.032	0.5	no	no	no	no	no	no	no	no	no	K	D	I	yes	yes	yes	no	no	no	no	no	no	no	144	26984	75.77
FC443	SAMD00099420	2015_2	Osaka	7358	109	39	67	78	149	153	133	0.094	8	0.032	0.38	no	no	no	no	no	no	no	no	no	K	D	I	yes	yes	yes	no	no	no	no	no	no	no	145	27637	88.56
FC444	SAMD00099421	2015_2	Osaka	*7819	59	39	67	78	152	153	single nucleotide variant of pgm_750	0.125	8	0.047	0.25	yes	no	no	yes	no	no	no	no	no	K	N	M	yes	yes	no	yes	no	yes	no	no	no	no	149	35251	80.16
FC445	SAMD00099422	2015_3	Osaka	7359	109	39	170	156	188	71	65	< 0.016	0.004	0.006	0.5	no	no	no	no	no	no	no	no	no	G	A	I	no	no	no	no	no	no	no	no	no	no	113	40173	88.64
FC446	SAMD00099423	2015_3	Osaka	7363	59	39	67	78	148	153	65	0.125	> 32	0.064	0.125	yes	no	no	yes	no	no	no	no	no	K	N	I	yes	yes	no	yes	yes	no	no	no	no	no	112	49868	66.09
FC447	SAMD00099424	2015_3	Osaka	*7358	109	39	67	78	single nucleotide variant of gdh_149	153	133	0.064	12	0.016	0.25	no	no	no	no	no	no	no	no	no	K	D	I	yes	yes	yes	no	no	no	no	no	no	no	102	47369	67.32
FC448	SAMD00099425	2015_3	Osaka	7358	109	39	67	78	149	153	133	0.094	6	0.023	0.25	no	no	no	no	no	no	no	no	no	K	D	I	yes	yes	yes	no	no	no	no	no	no	no	111	44729	63.06
FC449	SAMD00099426	2015_3	Osaka	1901	109	39	170	111	148	153	65	< 0.016	> 32	0.023	0.5	no	no	no	no	no	no	no	no	yes	K	D	I	yes	yes	no	yes	no	yes	no	no	no	no	125	41022	71.64
FC450	SAMD00099427	2015_3	Osaka	1901	109	39	170	111	148	153	65	0.19	> 32	0.094	0.38	yes	no	no	yes	no	no	no	no	no	K	D	M	yes	yes	no	yes	no	yes	no	no	no	no	124	41160	86.99
FC451	SAMD00099428	2015_3	Osaka	7363	59	39	67	78	148	153	65	0.125	> 32	0.047	0.125	yes	no	no	yes	no	no	no	no	no	K	D	I	yes	yes	no	yes	yes	no	no	no	no	no	109	56667	124.81
FC452	SAMD00099429	2015_3	Osaka	7363	59	39	67	78	148	153	65	0.125	> 32	0.064	0.125	yes	no	no	yes	no	no	no	no	no	K	D	I	yes	yes	no	yes	yes	no	no	no	no	no	110	55563	165.93
FC453	SAMD00099430	2015_3	Osaka	1579	109	39	67	111	148	153	65	0.19	> 32	0.094	0.75	yes	no	no	yes	no	no	no	no	no	K	D	M	yes	yes	no	yes	no	yes	no	no	no	no	127	41406	107.73
FC454	SAMD00099431	2015_3	Osaka	7819	59	39	67	78	152	153	65	0.094	12	0.032	0.25	yes	no	no	yes	no	no	no	no	no	G	A	I	yes	yes	no	yes	no	yes	no	no	no	no	128	41190	134.5
FC455	SAMD00099432	2015_3	Osaka	7358	109	39	67	78	149	153	133	0.094	6	0.032	0.38	no	no	no	no	no	no	no	no	no	K	D	I	yes	yes	yes	no	no	no	no	no	no	no	108	46704	173.77
FC456	SAMD00099433	2015_4	Osaka	9362	126	39	67	238	147	153	133	< 0.016	< 0.002	0.003	< 0.016	no	no	no	no	no	no	no	no	no	G	A	I	no	no	no	no	no	no	no	no	no	no	116	46505	177.71
FC457	SAMD00099434	2015_4	Osaka	1594	109	39	67	156	152	71	65	< 0.016	< 0.002	0.004	< 0.016	no	no	no	no	no	no	no	no	no	G	A	I	no	no	no	no	no	no	no	no	no	no	95	63910	134.11
FC458	SAMD00099435	2015_4	Osaka	1579	109	39	67	111	148	153	65	0.094	8	0.032	0.25	yes	no	no	yes	no	no	no	no	no	N	A	I	yes	yes	no	yes	no	no	no	no	no	no	116	47325	160.51
FC459	SAMD00099436	2015_4	Osaka	7359	109	39	170	156	188	71	65	< 0.016	0.004	0.004	< 0.016	no	no	no	no	no	no	no	no	no	G	A	I	no	no	no	no	no	no	no	no	no	no	110	47150	190.33
FC460	SAMD00099437	2015_4	Osaka	1903	126	39	67	157	148	153	65	1	> 32	0.5	0.25	yes	yes	no	no	no	no	no	no	no	K	D	M	yes	yes	no	yes	no	yes	no	no	yes	no	129	39357	158.5
FC461	SAMD00099438	2015_4	Osaka	7363	59	39	67	78	148	153	65	0.125	> 32	0.064	0.25	yes	no	no	yes	no	no	no	no	no	K	D	I	yes	yes	no	yes	yes	no	no	no	no	no	143	49956	179.01
FC462	SAMD00099439	2015_5	Osaka	1901	109	39	170	111	148	153	65	0.125	> 32	0.064	0.38	yes	no	no	no	yes	no	no	no	no	K	D	M	yes	yes	no	yes	no	yes	no	no	no	no	105	56536	206.5
FC463	SAMD00099440	2015_5	Osaka	7356	109	39	67	78	148	153	65	0.094	> 32	0.047	0.125	yes	no	no	yes	no	no	no	no	no	K	D	I	yes	yes	no	yes	no	no	no	no	no	no	111	57817	169.58
FC464	SAMD00099441	2015_5	Osaka	7356	109	39	67	78	148	153	65	0.125	> 32	0.023	0.064	yes	no	no	yes	no	no	no	no	no	K	D	I	yes	yes	no	yes	no	no	no	no	no	no	119	55357	196.71
FC465	SAMD00099442	2015_5	Osaka	7359	109	39	170	156	188	71	65	< 0.016	0.004	0.006	0.38	no	no	no	no	no	no	no	no	no	G	A	I	no	no	no	no	no	no	no	no	no	no	106	48206	120.24
FC466	SAMD00099443	2015_5	Osaka	7359	109	39	170	156	188	71	65	< 0.016	0.004	0.004	0.25	no	no	no	no	no	no	no	no	no	G	A	I	no	no	no	no	no	no	no	no	no	no	106	48891	222.22
FC467	SAMD00099444	2015_5	Osaka	1579	109	39	67	111	148	153	65	0.094	4	0.016	0.125	yes	no	no	yes	no	no	no	no	no	K	D	M	yes	yes	no	yes	no	yes	no	no	no	no	119	46723	229.68
FC468	SAMD00099445	2015_5	Osaka	1579	109	39	67	111	148	153	65	0.19	> 32	0.094	0.75	yes	no	no	yes	no	no	no	no	no	K	D	M	yes	yes	no	yes	no	yes	no	no	no	no	124	44800	257.74
FC469	SAMD00099446	2015_5	Osaka	7819	59	39	67	78	152	153	65	0.094	4	0.047	0.19	yes	no	no	yes	no	no	no	no	no	G	A	I	yes	yes	no	yes	no	yes	no	no	no	no	130	41406	191.33
FC470	SAMD00099447	2015_5	Osaka	7819	59	39	67	78	152	153	65	0.094	4	0.032	0.19	yes	no	no	yes	no	no	no	no	no	G	A	I	yes	yes	no	yes	no	yes	no	no	no	no	116	47326	139.83
FC471	SAMD00099448	2015_6	Osaka	9362	126	39	67	238	147	153	133	< 0.016	< 0.002	0.008	0.25	no	no	no	no	no	no	no	no	no	G	A	I	no	no	no	no	no	no	no	no	no	no	115	44344	143.56
FC472	SAMD00099449	2015_6	Osaka	1579	109	39	67	111	148	153	65	0.19	> 32	0.064	0.75	yes	no	no	yes	no	no	no	no	no	K	D	M	yes	yes	no	yes	no	yes	no	no	no	no	106	50740	141.44
FC473	SAMD00099450	2015_6	Osaka	1579	109	39	67	111	148	153	65	0.19	> 32	0.094	1	yes	no	no	yes	no	no	no	no	no	K	D	M	yes	yes	no	yes	no	yes	no	no	no	no	106	53300	139.65
FC474	SAMD00099451	2015_6	Osaka	7363	59	39	67	78	148	153	65	< 0.016	> 32	0.012	0.064	no	no	no	no	no	no	no	no	no	G	A	I	yes	yes	no	yes	yes	no	no	no	no	no	117	49829	115.85
FC475	SAMD00099452	2015_6	Osaka	7363	59	39	67	78	148	153	65	0.016	> 32	0.008	0.125	no	no	no	no	no	no	no	no	no	G	A	I	yes	yes	no	yes	yes	no	no	no	no	no	118	47393	132.18
FC476	SAMD00099453	2015_6	Osaka	7363	59	39	67	78	148	153	65	< 0.016	> 32	0.008	0.125	no	no	no	no	no	no	no	no	no	G	A	I	yes	yes	no	yes	yes	no	no	no	no	no	134	41697	131.49
FC477	SAMD00099454	2015_6	Osaka	7363	59	39	67	78	148	153	65	< 0.016	> 32	0.008	0.125	no	no	no	no	no	no	no	no	no	G	A	I	yes	yes	no	yes	yes	no	no	no	no	no	136	40128	166.41
FC478	SAMD00099455	2015_6	Osaka	1579	109	39	67	111	148	153	65	0.19	> 32	0.032	16	yes	no	no	yes	no	no	no	no	no	K	D	M	yes	yes	no	yes	no	yes	no	yes	no	no	108	52678	129.64
FC479	SAMD00099456	2015_6	Osaka	1579	109	39	67	111	148	153	65	0.125	> 32	0.047	1	yes	no	no	yes	no	no	no	no	no	K	D	M	yes	yes	no	yes	no	yes	no	no	no	no	113	46524	140.17
FC480	SAMD00099457	2015_6	Osaka	1579	109	39	67	111	148	153	65	0.125	> 32	0.047	1	yes	no	no	yes	no	no	no	no	no	K	D	M	yes	yes	no	yes	no	yes	no	no	no	no	112	47325	127.6
FC481	SAMD00099458	2015_6	Osaka	*7358	109	39	67	78	single nucleotide variant of gdh_149	153	133	0.064	8	0.008	0.25	no	no	no	no	no	no	no	no	no	K	D	I	yes	yes	yes	no	no	no	no	no	no	no	97	49866	96
FC482	SAMD00099459	2015_6	Osaka	7827	59	39	67	158	148	153	65	0.023	12	0.012	0.19	no	no	no	no	no	no	no	no	no	D	A	M	yes	yes	yes	no	no	yes	no	no	yes	no	115	50174	117.37
FC483	SAMD00099460	2015_6	Osaka	7360	109	39	170	78	148	153	65	0.125	4	0.023	0.38	yes	no	no	yes	no	no	no	no	no	G	A	I	yes	yes	no	yes	no	yes	no	no	no	no	100	60087	162.1
FC484	SAMD00099461	2015_7	Osaka	1594	109	39	67	156	152	71	65	< 0.016	0.002	0.002	0.125	no	no	no	no	no	no	no	no	no	G	A	I	no	no	no	no	no	no	no	no	no	no	112	53424	159.28
FC485	SAMD00099462	2015_7	Osaka	1594	109	39	67	156	152	71	65	< 0.016	0.002	0.003	0.125	no	no	no	no	no	no	no	no	no	G	A	I	no	no	no	no	no	no	no	no	no	no	122	45898	174.58
FC486	SAMD00099463	2015_7	Osaka	1901	109	39	170	111	148	153	65	0.125	> 32	0.032	0.19	yes	no	no	yes	no	no	no	no	no	K	D	M	yes	yes	no	yes	no	yes	no	no	no	no	115	50166	142.97
FC487	SAMD00099464	2015_7	Osaka	*7819	59	39	67	78	152	153	single nucleotide variant of pgm_750	0.125	4	0.023	0.25	yes	no	no	yes	no	no	no	no	no	G	A	I	yes	yes	no	yes	no	yes	no	no	no	no	103	56637	148.87
FC488	SAMD00099465	2015_7	Osaka	10899	126	39	170	158	148	153	65	< 0.016	16	0.004	>256 #	no	no	no	no	no	no	no	no	no	K	D	I	yes	yes	no	yes	no	yes	yes	no	no	yes	106	53651	119.27
FC489	SAMD00099466	2015_8	Osaka	7363	59	39	67	78	148	153	65	0.19	> 32	0.032	0.125	yes	no	no	yes	no	no	no	no	no	K	N	I	yes	yes	no	yes	yes	no	no	no	no	no	103	49240	139.06
FC490	SAMD00099467	2015_8	Osaka	*7828	126	39	67	158	148	153	single nucleotide variant of pgm_133	< 0.016	8	0.008	0.38	no	no	no	no	no	no	no	no	no	K	D	M	yes	yes	no	no	no	yes	no	no	no	no	101	54261	177.33
FC491	SAMD00099468	2015_8	Osaka	1594	109	39	67	156	152	71	65	< 0.016	0.002	< 0.002	0.125	no	no	no	no	no	no	no	no	no	G	A	I	no	no	no	no	no	no	no	no	no	no	106	53434	121.2
FC492	SAMD00099469	2015_8	Osaka	7363	59	39	67	78	148	153	65	< 0.016	24	0.008	0.125	no	no	no	no	no	no	no	no	no	G	A	I	yes	yes	no	yes	yes	no	no	no	no	no	126	47263	148.85
FC493	SAMD00099470	2015_8	Osaka	1599	59	39	67	157	148	153	65	< 0.016	2	< 0.002	0.064	no	no	no	no	no	no	no	no	yes	-	D	-	yes	yes	no	yes	no	no	no	no	yes	yes	108	45799	258.51
FC494	SAMD00099471	2015_8	Osaka	7358	109	39	67	78	149	153	133	0.064	4	0.008	0.25	no	no	no	no	no	no	no	no	no	K	D	I	yes	yes	yes	no	no	no	no	no	no	no	115	40983	88.96
FC495	SAMD00099472	2015_8	Osaka	7363	59	39	67	78	148	153	65	0.125	> 32	0.032	0.125	yes	no	no	yes	no	no	no	no	no	K	D	I	yes	yes	no	yes	yes	no	no	no	no	no	103	57746	94.88
FC496	SAMD00099473	2015_8	Osaka	7363	59	39	67	78	148	153	65	0.125	> 32	0.032	0.125	yes	no	no	yes	no	no	no	no	no	K	D	I	yes	yes	no	yes	yes	no	no	no	no	no	100	59510	91.22
FC497	SAMD00099474	2015_8	Osaka	*7358	109	39	67	78	single nucleotide variant of gdh_149	153	133	0.047	4	0.003	0.19	no	no	no	no	no	no	no	no	no	K	D	I	yes	yes	yes	no	no	no	no	no	no	no	91	49906	73.12
FC498	SAMD00099475	2015_9	Osaka	1903	126	39	67	157	148	153	65	1.0 #	> 32	0.5 #	0.5	yes	yes	no	no	no	no	no	no	no	K	D	M	yes	yes	no	yes	no	yes	no	no	no	no	97	48465	92.28
FC499	SAMD00099476	2015_9	Osaka	1579	109	39	67	111	148	153	65	0.125	> 32	0.032	0.25	yes	no	no	yes	no	no	no	no	no	K	N	M	yes	yes	no	yes	no	yes	no	no	no	no	106	59789	104.25
FC500	SAMD00099477	2015_9	Osaka	1579	109	39	67	111	148	153	65	0.125	> 32	0.023	0.38	yes	no	no	yes	no	no	no	no	no	K	N	M	yes	yes	no	yes	no	yes	no	no	no	no	109	45733	103.97
FC501	SAMD00099478	2015_9	Osaka	1579	109	39	67	111	148	153	65	0.19	> 32	0.047	0.25	yes	no	no	yes	no	no	no	no	no	K	N	M	yes	yes	no	yes	no	yes	no	no	no	no	127	41406	115.58
FC502	SAMD00099479	2015_9	Osaka	1579	109	39	67	111	148	153	65	0.125	> 32	0.032	0.25	yes	no	no	yes	no	no	no	no	no	K	N	M	yes	yes	no	yes	no	yes	no	no	no	no	107	54009	93.08
FC503	SAMD00099480	2015_9	Osaka	1579	109	39	67	111	148	153	65	0.25	> 32	0.064	1	yes	no	no	yes	no	no	no	no	no	K	D	M	yes	yes	no	yes	no	yes	no	no	no	no	120	46587	129.5
FC504	SAMD00099481	2015_9	Osaka	7819	59	39	67	78	152	153	65	0.19	> 32	0.047	0.25	yes	no	no	yes	no	no	no	no	no	K	N	M	yes	yes	no	yes	no	yes	no	no	no	no	127	47293	82.45
FC505	SAMD00099482	2015_9	Osaka	1932	59	39	67	78	189	153	65	< 0.016	16	0.004	0.125	no	no	no	no	no	no	no	no	no	G	A	I	yes	yes	no	yes	yes	no	no	no	no	no	111	41377	62.74
FC506	SAMD00099483	2015_9	Osaka	1579	109	39	67	111	148	153	65	0.19	> 32	0.064	0.25	yes	no	no	yes	no	no	no	no	no	K	N	M	yes	yes	no	yes	no	yes	no	no	no	no	106	55285	83.7
FC507	SAMD00099484	2015_9	Osaka	1901	109	39	170	111	148	153	65	< 0.016	> 32	0.016	0.5	no	no	no	no	no	no	no	no	yes	K	D	I	yes	yes	no	yes	no	yes	no	no	no	no	114	44736	57.81
FC508	SAMD00099485	2015_9	Osaka	1901	109	39	170	111	148	153	65	< 0.016	> 32	0.008	0.5	no	no	no	no	no	no	no	no	yes	K	D	I	yes	yes	no	yes	no	yes	no	no	no	no	119	45950	82.49
FC509	SAMD00099486	2015_9	Osaka	1901	109	39	170	111	148	153	65	< 0.016	> 32	< 0.002	0.5	no	no	no	no	no	no	no	no	yes	K	D	I	yes	yes	no	yes	no	yes	no	no	no	no	118	41262	128.63
FC510	SAMD00099487	2015_9	Osaka	7827	59	39	67	158	148	153	65	0.032	12	0.032	0.19	no	no	no	no	no	no	no	no	no	D	A	M	yes	yes	yes	no	no	yes	no	no	yes	no	113	52814	152.58
FC511	SAMD00099488	2015_9	Osaka	7827	59	39	67	158	148	153	65	0.032	12	0.032	0.25	no	no	no	no	no	no	no	no	no	D	A	M	yes	yes	yes	no	no	yes	no	no	yes	no	119	52763	172.69
FC512	SAMD00099489	2015_9	Osaka	7363	59	39	67	78	148	153	65	< 0.016	> 32	0.008	0.5	no	no	no	no	no	no	no	no	no	G	A	I	yes	yes	no	yes	yes	no	no	no	no	no	114	55514	153.57
FC513	SAMD00099490	2015_9	Osaka	7363	59	39	67	78	148	153	65	0.016	> 32	0.016	0.19	no	no	no	no	no	no	no	no	no	G	A	I	yes	yes	no	yes	yes	no	no	no	no	no	108	55514	148.3
FC514	SAMD00099491	2015_9	Osaka	1594	109	39	67	156	152	71	65	< 0.016	< 0.002	< 0.002	0.125	no	no	no	no	no	no	no	no	no	G	A	I	no	no	no	no	no	no	no	no	no	no	87	59138	164.65
FC515	SAMD00099492	2015_10	Osaka	*7358	109	39	67	78	single nucleotide variant of gdh_149	153	133	0.125	8	0.032	0.38	no	no	no	no	no	no	no	no	no	K	D	I	yes	yes	yes	no	no	no	no	no	no	no	95	55743	172.61
FC516	SAMD00099493	2015_10	Osaka	1594	109	39	67	156	152	71	65	< 0.016	< 0.002	< 0.002	0.125	no	no	no	no	no	no	no	no	no	G	A	I	no	no	no	no	no	no	no	no	no	no	113	49256	174.95
FC517	SAMD00099494	2015_10	Osaka	7827	59	39	67	158	148	153	65	< 0.016	8	0.004	0.094	no	no	no	no	no	no	no	no	no	G	A	I	yes	yes	no	no	no	no	no	no	no	no	127	41927	137.47
FC518	SAMD00099495	2015_10	Osaka	7827	59	39	67	158	148	153	65	< 0.016	8	< 0.002	0.064	no	no	no	no	no	no	no	no	no	G	A	I	yes	yes	no	no	no	no	no	no	no	no	125	47503	270.18
FC519	SAMD00099496	2015_10	Osaka	7360	109	39	170	78	148	153	65	0.25	8	0.032	0.5	yes	no	no	yes	no	no	no	no	no	G	A	I	yes	yes	no	yes	no	yes	no	no	no	no	107	60092	233.62
FC520	SAMD00099497	2015_10	Osaka	1901	109	39	170	111	148	153	65	0.25	> 32	0.047	0.75	yes	no	no	no	no	no	no	yes	no	K	N	M	yes	yes	no	yes	no	yes	no	no	no	no	113	59081	199.42
FC521	SAMD00099498	2015_10	Osaka	1901	109	39	170	111	148	153	65	0.38	> 32	0.047	0.5	yes	no	no	no	no	no	no	yes	no	K	N	M	yes	yes	no	yes	no	yes	no	no	no	no	114	57674	114.24
FC522	SAMD00099499	2015_10	Osaka	1579	109	39	67	111	148	153	65	0.25	> 32	0.047	0.75	yes	no	no	yes	no	no	no	no	no	K	D	M	yes	yes	no	yes	no	yes	no	no	no	no	133	47319	169.24
FC523	SAMD00099500	2015_10	Osaka	7363	59	39	67	78	148	153	65	0.38	8	0.064	0.25	yes	no	no	yes	no	no	no	no	no	K	D	I	yes	yes	no	yes	yes	no	no	no	no	no	107	59518	165.85
FC524	SAMD00099501	2015_10	Osaka	1594	109	39	67	156	152	71	65	0.25	> 32 #	0.047	0.19	no	no	no	no	no	no	no	no	no	G	A	I	no	no	no	no	no	no	no	no	no	no	139	49258	148.13
FC525	SAMD00099502	2015_10	Osaka	1594	109	39	67	156	152	71	65	0.023	0.002	0.004	0.094	no	no	no	no	no	no	no	no	no	G	A	I	no	no	no	no	no	no	no	no	no	no	118	45875	111.96
FC526	SAMD00099503	2015_10	Osaka	1594	109	39	67	156	152	71	65	0.032	0.002	0.004	0.094	no	no	no	no	no	no	no	no	no	G	A	I	no	no	no	no	no	no	no	no	no	no	108	49259	165.34
FC527	SAMD00099504	2015_11	Osaka	7827	59	39	67	158	148	153	65	0.016	> 32	0.008	0.064	no	no	no	no	no	no	no	no	no	G	A	I	yes	yes	no	no	no	no	no	no	no	no	108	49988	138.66
FC528	SAMD00099505	2015_11	Osaka	1579	109	39	67	111	148	153	65	0.38	> 32	0.125	1	yes	no	no	yes	no	no	no	no	no	K	D	M	yes	yes	no	yes	no	yes	no	no	no	no	116	53335	116.53
FC529	SAMD00099506	2015_11	Osaka	1901	109	39	170	111	148	153	65	0.38	> 32	0.064	0.5	yes	no	no	no	no	no	no	yes	no	K	N	M	yes	yes	no	yes	no	yes	no	no	no	no	105	53290	131.68
FC530	SAMD00099507	2015_11	Osaka	7359	109	39	170	156	188	71	65	< 0.016	0.004	0.006	0.19	no	no	no	no	no	no	no	no	no	G	A	I	no	no	no	no	no	no	no	no	no	no	90	55353	192.12
FC531	SAMD00099508	2015_11	Osaka	1901	109	39	170	111	148	153	65	0.19	> 32	0.064	1	yes	no	no	no	no	no	no	yes	no	K	N	M	yes	yes	no	yes	no	yes	no	no	no	no	101	59156	157.45
FC532	SAMD00099509	2015_12	Osaka	1594	109	39	67	156	152	71	65	0.016	> 32 #	0.004	0.125	no	no	no	no	no	no	no	no	no	G	A	I	no	no	no	no	no	no	no	no	no	no	106	53166	194.11
FC533	SAMD00099510	2015_12	Osaka	1901	109	39	170	111	148	153	65	0.032	> 32	0.016	0.38	no	no	no	no	no	no	no	no	yes	K	D	I	yes	yes	no	yes	no	yes	no	no	no	no	121	42813	170.73
FC534	SAMD00099511	2015_12	Osaka	*7358	109	39	67	78	single nucleotide variant of gdh_149	153	133	0.19	4	0.023	0.19	no	no	no	no	no	no	no	no	no	K	D	I	yes	yes	yes	no	no	no	no	no	no	no	99	49802	152.37
FC535	SAMD00099512	2015_12	Osaka	*7828	126	39	67	158	148	153	single nucleotide variant of pgm_133	< 0.016	0.5	0.004	0.023	no	no	no	no	no	no	no	no	no	K	D	M	yes	yes	no	no	no	yes	no	no	no	no	89	52358	68.74
FC536	SAMD00099513	2015_12	Osaka	*7828	126	39	67	158	148	153	single nucleotide variant of pgm_133	< 0.016	0.75	0.004	0.023	no	no	no	no	no	no	no	no	no	K	D	M	yes	yes	no	no	no	yes	no	no	no	no	93	54275	167.53
FC537	SAMD00099514	2015_12	Osaka	new (two locus variant of ST1901)	109	39	170	78	148	153	175	0.016	24	0.012	0.19	no	no	no	no	no	no	no	no	yes	G	A	I	yes	yes	no	yes	yes	yes	no	no	no	no	101	58704	130.8
FC538	SAMD00099515	2015_12	Osaka	new (two locus variant of ST1901)	109	39	170	78	148	153	175	0.016	24	0.012	0.19	no	no	no	no	no	no	no	no	yes	G	A	I	yes	yes	no	yes	yes	yes	no	no	no	no	103	64559	173.79
FC539	SAMD00099516	2015_12	Osaka	7363	59	39	67	78	148	153	65	0.25	> 32	0.047	0.125	yes	no	no	yes	no	no	no	no	no	K	N	I	yes	yes	no	yes	yes	no	no	no	no	no	103	59514	176.05
FC540	SAMD00099517	2015_12	Osaka	7363	59	39	67	78	148	153	65	0.25	> 32	0.047	0.125	yes	no	no	yes	no	no	no	no	no	K	N	I	yes	yes	no	yes	yes	no	no	no	no	no	115	49034	166.72
FC541	SAMD00099518	2015_12	Osaka	*7358	109	39	67	78	single nucleotide variant of gdh_149	153	133	0.125	4	0.012	0.19	no	no	no	no	no	no	no	no	no	K	N	I	yes	yes	yes	no	no	no	no	no	no	no	109	52250	116.76
FC542	SAMD00099519	2015_12	Osaka	9362	126	39	67	238	147	153	133	0.016	0.002	0.006	0.25	no	no	no	no	no	no	no	no	no	G	A	I	no	no	no	no	no	no	no	no	no	no	119	40941	114.08
FC543	SAMD00099520	2015_12	Osaka	*7358	109	39	67	78	single nucleotide variant of gdh_149	153	133	0.19	3	0.023	0.125	no	no	no	no	no	no	no	no	no	K	D	I	yes	yes	yes	no	no	no	no	no	no	no	133	36272	78.96
HI54	SAMD00099521	2015_1	Kyoto	7360	109	39	170	78	148	153	65	0.19	8	0.047	0.25	yes	no	no	no	no	yes	no	no	no	N	D	M	yes	yes	no	yes	no	yes	no	no	no	no	116	60105	169.38
HI55	SAMD00099522	2015_3	Kyoto	7358	109	39	67	78	149	153	133	0.064	> 32	0.012	0.19	no	no	no	no	no	no	no	no	no	G	A	I	yes	yes	no	yes	yes	no	no	no	no	no	103	49832	244.13
HI56	SAMD00099523	2015_7	Kyoto	7360	109	39	170	78	148	153	65	0.125	8	0.032	< 0.016	yes	no	no	yes	no	no	no	no	no	G	A	I	yes	yes	no	yes	no	yes	no	no	no	no	96	64021	272.99
HI57	SAMD00099524	2015_8	Kyoto	1901	109	39	170	111	148	153	65	0.25	> 32	0.094	0.38	yes	no	no	yes	no	no	no	no	no	K	D	M	yes	yes	no	yes	no	yes	no	no	no	no	134	34624	150.47
HI58	SAMD00099525	2015_8	Kyoto	7360	109	39	170	78	148	153	65	< 0.016	> 32	0.006	0.125	no	no	no	no	no	no	no	no	yes	K	N	M	yes	yes	no	yes	yes	yes	no	no	no	no	205	41412	159.28
HI59	SAMD00099526	2015_10	Kyoto	7363	59	39	67	78	148	153	65	0.125	> 32	0.032	0.19	yes	no	no	yes	no	no	no	no	no	K	D	I	yes	yes	no	yes	yes	no	no	no	no	no	117	49108	215.84
IT66	SAMD00099527	2015_1	Kyoto	1901	109	39	170	111	148	153	65	0.25	> 32	0.094	0.75	yes	no	no	no	no	no	no	yes	no	K	N	M	yes	yes	no	yes	no	yes	no	no	no	no	121	53337	168.65
IT67	SAMD00099528	2015_1	Kyoto	7819	59	39	67	78	152	153	65	0.25	> 32	0.047	0.19	yes	no	no	yes	no	no	no	no	no	K	N	M	yes	yes	no	yes	no	yes	no	no	no	no	142	48180	272.24
IT68	SAMD00099529	2015_3	Kyoto	1901	109	39	170	111	148	153	65	0.125	> 32	0.047	0.25	yes	no	no	yes	no	no	no	no	no	K	D	M	yes	yes	no	yes	no	yes	no	no	no	no	113	57215	249.39
IT69	SAMD00099530	2015_3	Kyoto	1901	109	39	170	111	148	153	65	0.094	> 32	0.047	0.125	yes	no	no	yes	no	no	no	no	no	K	D	M	yes	yes	no	yes	no	yes	no	no	no	no	118	46633	122.88
IT70	SAMD00099531	2015_3	Kyoto	7360	109	39	170	78	148	153	65	0.094	24	0.032	0.25	yes	no	no	yes	no	no	no	no	no	G	A	I	yes	yes	no	yes	no	yes	no	no	no	no	93	67381	155.8
IT71	SAMD00099532	2015_5	Kyoto	1579	109	39	67	111	148	153	65	0.094	> 32	0.032	0.5	yes	no	no	yes	no	no	no	no	no	K	D	M	yes	yes	no	yes	no	yes	no	no	no	no	130	41396	198.28
IT72	SAMD00099533	2015_6	Kyoto	9362	126	39	67	238	147	153	133	< 0.016	< 0.002	0.004	0.5	no	no	no	no	no	no	no	no	no	G	A	I	no	no	no	no	no	no	no	no	no	no	135	35100	150.51
IT73	SAMD00099534	2015_7	Kyoto	9362	126	39	67	238	147	153	133	< 0.016	< 0.002	0.008	0.25	no	no	no	no	no	no	no	no	no	G	A	I	no	no	no	no	no	no	no	no	no	no	145	30285	146.01
IT74	SAMD00099535	2015_9	Kyoto	new (two locus variant of ST1901)	109	39	170	78	148	153	175	< 0.016	32	0.016	0.25	no	no	no	no	no	no	no	no	yes	G	A	I	yes	yes	no	yes	yes	yes	no	no	no	no	116	46577	125.49
IT75	SAMD00099536	2015_9	Kyoto	7358	109	39	67	78	149	153	133	0.064	4	0.012	0.25	no	no	no	no	no	no	no	no	no	K	D	I	yes	yes	yes	no	no	no	no	no	no	no	120	39919	230.57
IT76	SAMD00099537	2015_9	Kyoto	new (two locus variant of ST1901)	109	39	170	78	148	153	175	< 0.016	16	0.012	0.5	no	no	no	no	no	no	no	no	yes	G	A	I	yes	yes	no	yes	yes	yes	no	no	no	no	110	48923	160.32
IT77	SAMD00099538	2015_10	Kyoto	new (two locus variant of ST1901)	109	39	170	78	148	153	175	< 0.016	6	< 0.002	0.125	no	no	no	no	no	no	no	no	yes	G	A	I	yes	yes	no	yes	yes	yes	no	no	no	no	111	46510	133.95
KM247	SAMD00099539	2015_1	Osaka	1901	109	39	170	111	148	153	65	0.125	> 32	0.047	0.19	yes	no	no	no	no	no	no	yes	no	K	N	M	yes	yes	no	yes	no	yes	no	no	no	no	109	46660	160.85
KM248	SAMD00099540	2015_1	Osaka	7360	109	39	170	78	148	153	65	0.19	> 32	0.032	0.38	yes	no	no	yes	no	no	no	no	no	G	A	I	yes	yes	no	yes	no	yes	no	no	no	no	99	46608	65.67
KM249	SAMD00099541	2015_1	Osaka	7819	59	39	67	78	152	153	65	0.125	> 32	0.032	0.25	yes	no	no	yes	no	no	no	no	no	K	N	M	yes	yes	no	yes	no	yes	no	no	no	no	124	47377	135.84
KM250	SAMD00099542	2015_1	Osaka	1901	109	39	170	111	148	153	65	0.125	> 32	0.032	0.19	yes	no	no	no	no	no	no	yes	no	K	N	M	yes	yes	no	yes	no	yes	no	no	no	no	114	42979	129.9
KM251	SAMD00099543	2015_1	Osaka	7363	59	39	67	78	148	153	65	0.19	> 32	0.047	0.19	yes	no	no	yes	no	no	no	no	no	K	D	I	yes	yes	no	yes	yes	no	no	no	no	no	134	40982	163.9
KM252	SAMD00099544	2015_1	Osaka	1901	109	39	170	111	148	153	65	0.125	> 32	0.064	8	yes	no	no	no	no	no	yes	no	no	K	N	M	yes	yes	no	yes	no	yes	no	yes	no	no	139	35424	147.89
KM253	SAMD00099545	2015_1	Osaka	1579	109	39	67	111	148	153	65	0.25	16	0.064	1	yes	no	no	yes	no	no	no	no	no	K	D	M	yes	yes	yes	no	no	yes	no	no	no	no	166	36036	223.51
KM254	SAMD00099546	2015_1	Osaka	*1901	109	39	170	single nucleotide variant of fumC_111	148	153	65	0.25	> 32	0.094	0.75	yes	no	no	no	no	no	no	yes	no	K	N	M	yes	yes	no	yes	no	yes	no	no	no	no	119	41412	220.12
KM255	SAMD00099547	2015_1	Osaka	new (two locus variant of ST1901)	109	39	170	78	148	153	175	< 0.016	> 32	0.008	0.25	no	no	no	no	no	no	no	no	yes	G	A	I	yes	yes	no	yes	yes	yes	no	no	no	no	106	48837	177.16
KM256	SAMD00099548	2015_2	Osaka	7358	109	39	67	78	149	153	133	0.19	12	0.023	0.25	no	no	no	no	no	no	no	no	no	K	D	I	yes	yes	yes	no	no	no	no	no	no	no	105	40416	147.3
KM257	SAMD00099549	2015_2	Osaka	1594	109	39	67	156	152	71	65	0.016	0.003	0.008	0.19	no	no	no	no	no	no	no	no	no	G	A	I	no	no	no	no	no	no	no	no	no	no	99	58068	176.33
KM258	SAMD00099550	2015_2	Osaka	1901	109	39	170	111	148	153	65	0.25	> 32	0.064	0.38	yes	no	no	no	no	no	no	yes	no	K	N	M	yes	yes	no	yes	no	yes	no	no	no	no	113	53333	201.3
KM259	SAMD00099551	2015_2	Osaka	7363	59	39	67	78	148	153	65	0.125	> 32	0.016	< 0.016	yes	no	no	yes	no	no	no	no	no	K	D	I	yes	yes	no	yes	yes	no	no	no	no	no	142	39520	203.3
KM260	SAMD00099552	2015_2	Osaka	1901	109	39	170	111	148	153	65	0.25	> 32	0.047	0.38	yes	no	no	no	no	no	no	yes	no	K	N	M	yes	yes	no	yes	no	yes	no	no	no	no	152	34989	224.3
KM261	SAMD00099553	2015_2	Osaka	1901	109	39	170	111	148	153	65	0.19	4	0.032	0.064	yes	no	no	no	no	no	no	yes	no	K	N	M	yes	yes	no	yes	no	yes	no	no	no	no	202	20035	161.83
KM262	SAMD00099554	2015_3	Osaka	7363	59	39	67	78	148	153	65	0.094	> 32	0.047	0.19	yes	no	no	yes	no	no	no	no	no	K	D	I	yes	yes	no	yes	yes	no	no	no	no	no	146	28249	140.66
KM263	SAMD00099555	2015_3	Osaka	1901	109	39	170	111	148	153	65	0.125	> 32	0.064	0.38	yes	no	no	yes	no	no	no	no	no	K	D	M	yes	yes	no	yes	no	yes	no	no	no	no	128	45573	106.48
KM264	SAMD00099556	2015_3	Osaka	7360	109	39	170	78	148	153	65	< 0.016	> 32	0.008	0.25	no	no	no	no	no	no	no	no	yes	K	N	M	yes	yes	no	yes	yes	yes	no	no	no	no	113	46390	72.95
KM265	SAMD00099557	2015_3	Osaka	7363	59	39	67	78	148	153	65	0.19	> 32	0.094	0.25	yes	no	no	yes	no	no	no	no	no	K	D	I	yes	yes	no	yes	yes	no	no	no	no	no	116	49094	105.07
KM266	SAMD00099558	2015_3	Osaka	1579	109	39	67	111	148	153	65	0.125	> 32	0.064	0.75	yes	no	no	yes	no	no	no	no	no	K	D	M	yes	yes	no	yes	no	yes	no	no	no	no	134	47264	176.57
KM267	SAMD00099559	2015_3	Osaka	1901	109	39	170	111	148	153	65	0.094	6	0.032	0.064	yes	no	no	no	no	no	no	yes	no	K	N	M	yes	yes	no	yes	no	yes	no	no	no	no	103	53349	96.56
KM268	SAMD00099560	2015_4	Osaka	9362	126	39	67	238	147	153	133	< 0.016	0.003	0.006	0.5	no	no	no	no	no	no	no	no	no	G	A	I	no	no	no	no	no	no	no	no	no	no	126	37147	133.07
KM269	SAMD00099561	2015_4	Osaka	7363	59	39	67	78	148	153	65	0.19	> 32	0.064	0.25	yes	no	no	yes	no	no	no	no	no	K	N	M	yes	yes	no	yes	yes	no	no	no	no	no	163	27249	120.9
KM270	SAMD00099562	2015_4	Osaka	1901	109	39	170	111	148	153	65	0.094	> 32	0.064	0.38	yes	no	no	yes	no	no	no	no	no	K	D	M	yes	yes	no	yes	no	yes	no	no	no	no	133	34399	118.61
KM271	SAMD00099563	2015_4	Osaka	7359	109	39	170	156	188	71	65	< 0.016	0.004	0.006	< 0.016	no	no	no	no	no	no	no	no	no	G	A	I	no	no	no	no	no	no	no	no	no	no	107	46945	130.69
KM272	SAMD00099564	2015_4	Osaka	7358	109	39	67	78	149	153	133	0.094	> 32	0.023	0.25	no	no	no	no	no	no	no	no	no	K	D	I	yes	yes	yes	no	no	no	no	no	no	no	98	47314	99
KM273	SAMD00099565	2015_4	Osaka	1579	109	39	67	111	148	153	65	0.125	> 32	0.064	0.5	yes	no	no	yes	no	no	no	no	no	K	D	M	yes	yes	no	yes	no	yes	no	no	no	no	122	53159	177.56
KM274	SAMD00099566	2015_4	Osaka	7358	109	39	67	78	149	153	133	0.032	3	0.008	< 0.016	no	no	no	no	no	no	no	no	no	K	D	I	yes	yes	yes	no	no	no	no	no	no	no	108	47356	116.93
KM275	SAMD00099567	2015_5	Osaka	7360	109	39	170	78	148	153	65	0.125	16	0.047	0.25	yes	no	no	yes	no	no	no	no	no	G	A	I	yes	yes	no	yes	no	yes	no	no	no	no	98	52811	131.5
KM276	SAMD00099568	2015_5	Osaka	7363	59	39	67	78	148	153	65	0.19	> 32	0.094	0.25	yes	no	no	yes	no	no	no	no	no	K	D	I	yes	yes	no	yes	yes	no	no	no	no	no	504	39657	118.72
KM277	SAMD00099569	2015_5	Osaka	7363	59	39	67	78	148	153	65	< 0.016	> 32	0.012	< 0.016	no	no	no	no	no	no	no	no	no	G	A	N	yes	yes	no	yes	yes	no	no	no	no	no	125	49844	117.66
KM278	SAMD00099570	2015_5	Osaka	1579	109	39	67	111	148	153	65	0.094	> 32	0.064	1	yes	no	no	yes	no	no	no	no	no	K	D	M	yes	yes	no	yes	no	yes	no	no	no	no	128	44688	126.47
KM279	SAMD00099571	2015_5	Osaka	7359	109	39	170	156	188	71	65	< 0.016	0.003	0.008	0.5	no	no	no	no	no	no	no	no	no	G	A	I	no	no	no	no	no	no	no	no	no	no	94	68091	153.5
KM280	SAMD00099572	2015_5	Osaka	7819	59	39	67	78	152	153	65	0.032	2	0.016	< 0.016	yes	no	no	yes	no	no	no	no	no	K	N	M	yes	yes	no	yes	no	yes	no	no	no	no	122	41127	124.29
KM281	SAMD00099573	2015_6	Osaka	1579	109	39	67	111	148	153	65	0.125	> 32	0.047	0.5	yes	no	no	yes	no	no	no	no	no	K	D	M	yes	yes	no	yes	no	yes	no	no	no	no	114	46577	128.5
KM282	SAMD00099574	2015_7	Osaka	1901	109	39	170	111	148	153	65	< 0.016	12	0.016	0.5	no	no	no	no	no	no	no	no	yes	G	A	I	yes	yes	no	yes	no	yes	no	no	no	no	114	42158	107.33
KM283	SAMD00099575	2015_7	Osaka	7819	59	39	67	78	152	153	65	0.094	12	0.047	0.19	yes	no	no	yes	no	no	no	no	no	K	N	M	yes	yes	no	yes	no	yes	no	no	no	no	144	35320	142.67
KM284	SAMD00099576	2015_7	Osaka	7360	109	39	170	78	148	153	65	0.125	> 32	0.064	0.25	yes	no	no	no	no	yes	no	no	no	K	D	M	yes	yes	no	yes	no	yes	no	no	no	no	144	38415	176.73
KM285	SAMD00099577	2015_7	Osaka	7819	59	39	67	78	152	153	65	0.125	12	0.047	0.25	yes	no	no	yes	no	no	no	no	no	K	N	M	yes	yes	no	yes	no	yes	no	no	no	no	141	41910	127.25
KM286	SAMD00099578	2015_7	Osaka	7363	59	39	67	78	148	153	65	< 0.016	> 32	0.016	0.125	no	no	no	no	no	no	no	no	no	G	A	I	yes	yes	no	yes	yes	no	no	no	no	no	119	46698	128.98
KM287	SAMD00099579	2015_7	Osaka	7359	109	39	170	156	188	71	65	< 0.016	0.004	0.006	0.5	no	no	no	no	no	no	no	no	no	G	A	I	no	no	no	no	no	no	no	no	no	no	117	55166	108.14
KM288	SAMD00099580	2015_8	Osaka	new (two locus variant of ST1901)	109	39	170	78	148	153	175	0.016	12	0.016	0.25	no	no	no	no	no	no	no	no	yes	G	A	I	yes	yes	no	yes	yes	yes	no	no	no	no	109	50724	90.68
KM289	SAMD00099581	2015_8	Osaka	7367	109	39	67	111	148	153	133	0.016	6	0.016	0.5	no	no	no	no	no	no	no	no	no	K	D	I	yes	yes	no	yes	no	yes	no	no	no	no	123	46694	94.34
KM290	SAMD00099582	2015_8	Osaka	*1901	109	39	170	single nucleotide variant of fumC_111	148	153	65	0.094	12	0.047	0.38	yes	no	no	no	no	no	no	yes	no	K	N	M	yes	yes	no	yes	no	yes	no	no	no	no	108	53303	95.49
KM291	SAMD00099583	2015_8	Osaka	7358	109	39	67	78	149	153	133	0.094	6	0.016	0.38	no	no	no	no	no	no	no	no	no	K	D	I	yes	yes	yes	no	no	no	no	no	no	no	128	32001	125.76
KM292	SAMD00099584	2015_8	Osaka	7827	59	39	67	158	148	153	65	< 0.016	12	0.008	0.125	no	no	no	no	no	no	no	no	no	G	A	I	yes	yes	no	no	no	no	no	no	no	no	138	34422	133.39
KM293	SAMD00099585	2015_9	Osaka	1901	109	39	170	111	148	153	65	< 0.016	16	0.012	0.5	no	no	no	no	no	no	no	no	yes	G	A	I	yes	yes	no	yes	no	yes	no	no	no	no	113	52800	229.8
KM294	SAMD00099586	2015_9	Osaka	1579	109	39	67	111	148	153	65	0.125	> 32	0.064	1	yes	no	no	yes	no	no	no	no	no	K	D	M	yes	yes	no	yes	no	yes	no	yes	no	no	119	46766	149.02
KM295	SAMD00099587	2015_9	Osaka	7360	109	39	170	78	148	153	65	0.064	6	0.032	0.25	yes	no	no	yes	no	no	no	no	no	G	A	I	yes	yes	no	yes	no	yes	no	no	no	no	106	50866	108.55
KM296	SAMD00099588	2015_9	Osaka	1901	109	39	170	111	148	153	65	0.19	> 32	0.064	0.5	yes	no	no	no	no	no	no	yes	no	K	N	M	yes	yes	no	yes	no	yes	no	no	no	no	104	53318	102.67
KM297	SAMD00099589	2015_10	Osaka	7819	59	39	67	78	152	153	65	0.125	24	0.023	0.25	yes	no	no	yes	no	no	no	no	no	K	N	M	yes	yes	no	yes	no	yes	no	no	no	no	124	41793	123.68
KM298	SAMD00099590	2015_10	Osaka	*1901	109	39	170	single nucleotide variant of fumC_111	148	153	65	0.094	16	0.032	0.5	yes	no	no	no	no	no	no	yes	no	K	N	M	yes	yes	no	yes	no	yes	no	no	no	no	112	41412	102.03
KM299	SAMD00099591	2015_10	Osaka	*7358	109	39	67	78	single nucleotide variant of gdh_149	153	133	0.064	6	0.008	0.38	no	no	no	no	no	no	no	no	no	K	D	I	yes	yes	yes	no	no	no	no	no	no	no	124	38780	143.84
KM300	SAMD00099592	2015_10	Osaka	7363	59	39	67	78	148	153	65	0.125	> 32	0.032	0.19	yes	no	no	yes	no	no	no	no	no	K	D	I	yes	yes	no	yes	yes	no	no	no	no	no	152	31374	131.11
KM302	SAMD00099593	2015_10	Osaka	1579	109	39	67	111	148	153	65	0.094	> 32	0.032	0.094	yes	no	no	yes	no	no	no	no	no	K	N	M	yes	yes	no	yes	no	yes	no	no	no	no	112	41185	163.21
KM303	SAMD00099594	2015_10	Osaka	1901	109	39	170	111	148	153	65	0.094	8	0.032	0.5	yes	no	no	no	no	no	no	yes	no	K	N	M	yes	yes	no	yes	no	yes	no	no	no	no	105	55510	141.67
KM304	SAMD00099595	2015_11	Osaka	7363	59	39	67	78	148	153	65	0.016	16	0.008	0.125	no	no	no	no	no	no	no	no	no	G	A	I	yes	yes	no	yes	yes	no	no	no	no	no	114	52858	102.7
KM305	SAMD00099596	2015_11	Osaka	*1901	109	39	170	single nucleotide variant of fumC_111	148	153	65	0.125	> 32	0.047	0.5	yes	no	no	no	no	no	no	yes	no	K	N	M	yes	yes	no	yes	no	yes	no	no	no	no	118	51211	114.9
KM306	SAMD00099597	2015_11	Osaka	1579	109	39	67	111	148	153	65	0.125	> 32	0.032	0.5	yes	no	no	yes	no	no	no	no	no	K	N	M	yes	yes	no	yes	no	yes	no	no	no	no	143	35848	151.91
KM307	SAMD00099598	2015_11	Osaka	1594	109	39	67	156	152	71	65	< 0.016	0.003	< 0.002	0.125	no	no	no	no	no	no	no	no	no	G	A	I	no	no	no	no	no	no	no	no	no	no	149	36036	148.8
KM308	SAMD00099599	2015_11	Osaka	1597	59	39	67	78	148	154	65	< 0.016	1.5	< 0.002	0.19	no	no	no	no	no	no	no	no	no	-	G	-	yes	yes	yes	no	no	no	no	no	no	yes	151	31191	145.93
KM309	SAMD00099600	2015_12	Osaka	1901	109	39	170	111	148	153	65	< 0.016	> 32	< 0.002	0.5	no	no	no	no	no	no	no	no	no	R	D	I	yes	yes	no	yes	no	yes	no	no	no	no	135	41205	186.81
KM310	SAMD00099601	2015_12	Osaka	7358	109	39	67	78	149	153	133	0.094	4	0.016	0.38	no	no	no	no	no	no	no	no	no	K	D	I	yes	yes	yes	no	no	no	no	no	no	no	112	41415	158.21
KM311	SAMD00099602	2015_12	Osaka	13476	435	39	67	78	148	71	65	< 0.016	4	< 0.002	0.047	no	no	no	no	no	no	no	no	no	-	D	-	yes	yes	no	no	no	no	no	no	yes	yes	113	49170	170.88
KM312	SAMD00099603	2015_12	Osaka	7363	59	39	67	78	148	153	65	0.19	> 32	0.064	0.25	yes	no	no	yes	no	no	no	no	no	K	D	I	yes	yes	no	yes	yes	no	no	no	no	no	101	59081	180.12
KM313	SAMD00099604	2015_12	Osaka	7359	109	39	170	156	188	71	65	< 0.016	0.003	0.006	0.38	no	no	no	no	no	no	no	no	no	G	A	I	no	no	no	no	no	no	no	no	no	no	113	52680	251.74
KM314	SAMD00099605	2015_12	Osaka	1594	109	39	67	156	152	71	65	< 0.016	0.002	0.008	0.125	no	no	no	no	no	no	no	no	no	G	A	I	no	no	no	no	no	no	no	no	no	no	114	48613	233.26
				* single nucleotide variant								# median	# median	# median	# median

## Sheet: Table S2
Table S2. List of isolates in the additional dataset
strain	BioSampleAccession	year	region	MLST	CFM_MIC	CRO_MIC	AZM_MIC	mtrR_Adel_promoter
GU008	SAMD00105872	2015_1	Miyagi	7363	0.015	0.008	0.25	no
GU027	SAMD00105873	2015_1	Miyagi	7363	0.015	0.015	0.25	no
GU033	SAMD00105874	2015_1	Miyagi	7363	0.015	0.008	0.25	no
GU040	SAMD00105875	2015_1	Saitama	7363	0.5	0.125	0.25	no
GU067	SAMD00105876	2015_2	Miyagi	7363	0.5	0.06	0.25	no
GU075	SAMD00105877	2015_2	Miyagi	7363	0.25	0.06	0.25	no
GU139	SAMD00105878	2015_3	Saitama	7363	0.25	0.06	0.25	no
GU149	SAMD00105879	2015_4	Saitama	7363	0.5	0.125	0.25	no
GU155	SAMD00105880	2015_4	Miyagi	7363	0.03	0.015	0.25	no
GU195	SAMD00105881	2015_5	Aichi	7363	0.125	0.015	0.25	no
GU225	SAMD00105882	2015_6	Aichi	7363	0.008	0.008	0.25	no
GU250	SAMD00105883	2015_6	Aichi	7363	0.5	0.25	0.25	no
GU294	SAMD00105884	2015_7	Aichi	7363	0.5	0.125	0.25	yes
GU308	SAMD00105885	2015_7	Miyagi	7363	0.004	0.002	0.25	no
GU309	SAMD00105886	2015_7	Miyagi	7363	0.004	0.002	0.25	no
GU323	SAMD00105887	2015_8	Miyagi	7363	0.06	0.03	0.25	no
GU345	SAMD00105888	2015_8	Saitama	7363	0.25	0.06	0.25	no
GU379	SAMD00105889	2015_9	Miyagi	7363	0.002	0.001	0.25	no
GU384	SAMD00105890	2015_9	Aichi	7363	0.25	0.06	1	yes
GU402	SAMD00105891	2015_9	Aichi	7363	0.03	0.015	0.25	no
GU416	SAMD00105892	2015_9	Saitama	7363	0.25	0.06	0.25	no
GU422	SAMD00105893	2015_9	Saitama	7363	0.015	0.008	0.25	no
GU431	SAMD00105894	2015_10	Gifu	7363	0.5	0.25	0.25	no
GU441	SAMD00105895	2015_10	Gifu	7363	0.5	0.06	0.5	no
GU442	SAMD00105896	2015_10	Miyagi	7363	0.002	0.001	0.25	no
GU443	SAMD00105897	2015_10	Miyagi	7363	0.002	0.001	0.25	no
GU448	SAMD00105898	2015_10	Saitama	7363	0.03	0.015	0.25	no
GU449	SAMD00105899	2015_10	Saitama	7363	0.5	0.125	0.25	no
GU478	SAMD00105900	2015_10	Aichi	7363	0.5	0.25	0.5	no
GU483	SAMD00105901	2015_10	Miyagi	7363	0.03	0.015	0.25	no
GU511	SAMD00105902	2015_11	Aichi	7363	0.03	0.015	0.25	no
GU512	SAMD00105903	2015_11	Aichi	7363	0.25	0.03	2	yes
GU534	SAMD00105904	2015_11	Saitama	7363	0.25	0.06	0.25	no
GU543	SAMD00105905	2015_12	Aichi	7363	0.03	0.015	0.25	no
GU549	SAMD00105906	2015_12	Aichi	7363	0.5	0.125	0.5	no
GU562	SAMD00105907	2015_12	Saitama	7363	0.03	0.015	0.25	no
GU571	SAMD00105908	2015_12	Miyagi	7363	0.06	0.03	0.25	no
GU574	SAMD00105909	2015_12	Aichi	7363	0.5	0.125	0.25	no
GU577	SAMD00105910	2015_12	Miyagi	7363	0.03	0.015	0.25	no
GU598	SAMD00105911	2015_11	Gifu	7363	0.5	0.125	0.25	no
IT022	SAMD00105912	2011_6	Kyoto	7363	< 0.016	0.006	0.064	NA
KM096	SAMD00105913	2012_7	Osaka	7363	< 0.016	0.008	0.125	NA
FC143	SAMD00105914	2012_10	Osaka	7363	< 0.016	NA	0.38	NA
FC142	SAMD00105915	2012_10	Osaka	7363	< 0.016	NA	0.38	NA
FC233	SAMD00105916	2013_5	Osaka	7363	< 0.016	0.012	0.094	NA
HI048	SAMD00105917	2014_2	Kyoto	7363	< 0.016	0.008	0.094	NA
08-040	SAMD00116658	1996_7	Kanagawa	7363	0.016	0.016	NA	NA
98-028	SAMD00116659	1996_9	Kanagawa	1901	0.063	0.016	NA	NA
98-046	SAMD00116660	1997_6	Kanagawa	1901	0.008	0.008	NA	NA
98-051	SAMD00116661	1997_8	Kanagawa	1901	0.008	0.008	NA	NA
98-053	SAMD00116662	1997_8	Kanagawa	1901	0.008	0.008	NA	NA
98-054	SAMD00116663	1997_8	Kanagawa	1901	0.008	0.008	NA	NA
98-055	SAMD00116664	1997_8	Kanagawa	1901	0.008	0.008	NA	NA
98-058	SAMD00116665	1997_8	Kanagawa	1901	0.008	0.008	NA	NA
98-059	SAMD00116666	1997_8	Kanagawa	1901	0.008	0.008	NA	NA
98-142	SAMD00116667	1998_10	Kanagawa	1901	<0.008	<0.008	NA	NA
11-010	SAMD00116668	1998_6	Kanagawa	1901	<0.008	<0.008	NA	NA
98-152	SAMD00116669	1998_9	Kanagawa	1901	<0.008	<0.008	NA	NA
98-101	SAMD00116670	1998_9	Kanagawa	1901	<0.008	<0.008	NA	NA
11-032	SAMD00116671	1999_6	Kanagawa	1901	<0.004	0.016	NA	NA
13-068	SAMD00116672	2000_1	Kanagawa	1901	<0.008	<0.008	NA	NA
12-015	SAMD00116673	2000_6	Kanagawa	1901	0.008	0.016	NA	NA
12-032	SAMD00116674	2000_7	Kanagawa	1901	0.016	0.031	NA	NA
12-020	SAMD00116675	2000_7	Kanagawa	1901	0.016	0.016	NA	NA
12-038	SAMD00116676	2000_9	Kanagawa	1901	0.016	<0.016	NA	NA
12-041	SAMD00116677	2000_12	Kanagawa	1901	<0.008	<0.016	NA	NA
12-040	SAMD00116678	2000_9	Kanagawa	1901	<0.008	<0.016	NA	NA
NA: not examined in this study
